# Supplementary material for: Polympact: exploring functional relations among common human genetic variants
Source: Nucleic Acids Res. 2022 Jan 21;50(3):1335–50. doi: 10.1093/nar/gkac024 (PMC8860573; doi:10.1093/nar/gkac024)
Supplement: gkac024_Supplemental_Files [file gkac024_supplemental_files.zip › Supplementary_Tables.xlsx]

## Sheet: Tabe S1
Supplementary Table 1: Statistics on the transcriptomic normal data used for the genotype/transcript association analysis
Tissue	RNAseq samples TCGA	RNAseq samples GTEx	Genotype samples TCGA	Genotype samples GTEx	matching geno-exp TCGA	matching geno-exp GTEx
Bladder	19	11	410	11	19	11
Brain	5	1409	1052	159	0	159
Breast	111	218	1094	185	111	185
Colon	51	376	567	234	42	234
Esophagus	13	790	182	328	13	328
Liver	50	136	377	110	50	110
Lung	110	374	1018	291	110	291
Ovary	0	108	587	96	0	96
Prostate	52	119	496*	98	52	98
Skin	1	974	550	427	1	427
Thyroid	59	361	502	296	58	296
Uterus	35	90	583	76	23	76
Kidney	129	36	884	29	127	29
Pancreas	4	197	179	167	4	167
Stomach	37	204	418	177	36	177
* = + 219 from Broad/Cornell

## Sheet: Table S2
Supplementary Table 2: Distribution of gentoype/transcript associations per genetic variant
tissues	0	0.01	0.02	0.03	0.04	0.05	0.06	0.07	0.08	0.09	0.1	0.11	0.12	0.13	0.14	0.15	0.16	0.17	0.18	0.19	0.2	0.21	0.22	0.23	0.24	0.25	0.26	0.27	0.28	0.29	0.3	0.31	0.32	0.33	0.34	0.35	0.36	0.37	0.38	0.39	0.4	0.41	0.42	0.43	0.44	0.45	0.46	0.47	0.48
pancreas	1	1	1	1	1	1	1	1	1	1	1	1	1	1	1	1	1	1	1	1	1	1	1	1	1	1	1	1	1	1	1	1	1	1	1	1	1	1	1	1	1	1	1	1	1	1	1	1	1
breast	1	1	1	1	1	1	1	1	1	1	1	1	1	1	1	1	1	1	1	1	1	1	1	1	1	1	1	1	1	1	1	1	1	1	1	1	1	1	1	1	1	1	1	1	1	1	1	1	1
esophagus	1	1	1	1	1	1	1	1	1	1	1	1	1	1	1	1	1	1	1	1	1	1	1	1	1	1	1	1	1	1	1	1	1	1	1	1	1	1	1	1	1	1	1	1	1	1	1	1	1
lung	1	1	1	1	1	1	1	1	1	1	1	1	1	1	1	1	1	1	1	1	1	1	1	1	1	1	1	1	1	1	1	1	1	1	1	1	1	1	1	1	1	1	1	1	1	1	1	1	1
skin	1	1	1	1	1	1	1	1	1	1	1	1	1	1	1	1	1	1	1	1	1	1	1	1	1	1	1	1	1	1	1	1	1	1	1	1	1	1	1	1	1	1	1	1	1	1	1	1	1
thyroid	1	1	1	1	1	1	1	1	1	1	1	1	1	1	1	1	1	1	1	1	1	1	1	1	1	1	1	1	1	1	1	1	1	1	1	1	1	1	1	1	1	1	1	1	1	1	1	1	1
uterus	1	1	1	1	1	1	1	1	1	1	1	1	1	1	1	1	1	1	1	1	1	1	1	1	1	1	1	1	1	1	1	1	1	1	1	1	1	1	1	1	1	1	1	1	1	1	1	1	1
ovary	1	1	1	1	1	1	1	1	1	1	1	1	1	1	1	1	1	1	1	1	1	1	1	1	1	1	1	1	1	1	1	1	1	1	1	1	1	1	1	1	1	1	1	1	1	1	1	1	1
prostate	1	1	1	1	1	1	1	1	1	1	1	1	1	1	1	1	1	1	1	1	1	1	1	1	1	1	1	1	1	1	1	1	1	1	1	1	1	1	1	1	1	1	1	1	1	1	1	1	1
brain	1	1	1	1	1	1	1	1	1	1	1	1	1	1	1	1	1	1	1	1	1	1	1	1	1	1	1	1	1	1	1	1	1	1	1	1	1	1	1	1	1	1	1	1	1	1	1	1	1
liver	1	1	1	1	1	1	1	1	1	1	1	1	1	1	1	1	1	1	1	1	1	1	1	1	1	1	1	1	1	1	1	1	1	1	1	1	1	1	1	1	1	1	1	1	1	1	1	1	1
colon-rectum	1	1	1	1	1	1	1	1	1	1	1	1	1	1	1	1	1	1	1	1	1	1	1	1	1	1	1	1	1	1	1	1	1	1	1	1	1	1	1	1	1	1	1	1	1	1	1	1	1
stomach	1	1	1	1	1	1	1	1	1	1	1	1	1	1	1	1	1	1	1	1	1	1	1	1	1	1	1	1	1	1	1	1	1	1	1	1	1	1	1	1	1	1	1	1	1	1	1	1	1
bladder	1	1	1	1	1	1	1	1	1	1	1	1	1	1	1	1	1	1	1	1	1	1	1	1	1	1	1	1	1	1	1	1	1	1	1	1	1	1	1	1	1	1	1	1	1	1	1	1	1
kidney	1	1	1	1	1	1	1	1	1	1	1	1	1	1	1	1	1	1	1	1	1	1	1	1	1	1	1	1	1	1	1	1	1	1	1	1	1	1	1	1	1	1	1	1	1	1	1	1	1
[truncated: 52 more columns]

## Sheet: Table S3
Supplementary Table 3: properties of tissue-specific transcript similarity networks at different LD cutoffs
Tissue	LD	Interactions	Possible interactions	Ratio
bladder	All	14071548	1850235696	0.007605273225687458
bladder	08	536074	92772631	0.005778363664171602
bladder	05	332375	68954896	0.004820179846257763
bladder	01	130932	33329530	0.0039284082313792
brain	All	474154737	38732820301	0.012241678589765857
brain	08	41537806	3608463628	0.011511216484956628
brain	05	26443452	2462160051	0.01073994031755168
brain	01	10852232	1179352461	0.009201856407539222
breast	All	1821164752	120446982645	0.015120052922933062
breast	08	188378668	10942012278	0.017216089985454867
breast	05	108723135	6706962471	0.01621048805179754
breast	01	27255007	2203650078	0.012368119272700609
colon	All	717293332	56681256471	0.012654859413128763
colon	08	61644629	4583217411	0.013450077417678058
colon	05	35219956	2861801685	0.012306917067176163
colon	01	9243796	1131761676	0.008167617084075924
esophagus	All	1085461779	70968585885	0.015294961361621614
esophagus	08	89512559	5647347226	0.01585037282423335
esophagus	05	50808114	3419024778	0.014860411169561872
esophagus	01	14851566	1330428736	0.01116299249868277
kidney	All	285397198	11671093371	0.024453338597148645
kidney	08	26499491	1029921805	0.025729614492432266
kidney	05	14558624	657738315	0.02213437117465173
kidney	01	4553947	254488080	0.017894539500632013
liver	All	1003190078	61564878651	0.016294843748282207
liver	08	95513125	5779038786	0.01652751063574537
liver	05	52439693	3672973486	0.01427717711545713
liver	01	12360057	1367566551	0.009037993062174567
lung	All	2850906609	108935949528	0.02617048477892256
lung	08	243202161	7919929296	0.030707617695884037
lung	05	119560516	4571735631	0.026152106256819557
lung	01	38430025	1775275491	0.02164735850566643
ovary	All	636025144	49344640026	0.012889447438766893
ovary	08	58075765	4629288531	0.012545289543111435
ovary	05	33111433	3072378466	0.010777133535605245
ovary	01	10111437	1141058106	0.00886145670131193
pancreas	All	2152309049	163648346851	0.013152036610303515
pancreas	08	196759048	14586576201	0.01348904947183637
pancreas	05	109832902	8769051096	0.012525061240674061
pancreas	01	29957130	2724216391	0.01099660441768482
prostate	All	1730558998	97063959700	0.017829058317306624
prostate	08	184096280	10307249253	0.017860854577317748
prostate	05	110354756	6682084606	0.016515019265231974
prostate	01	20033981	1975218378	0.010142666361926692
skin	All	951037204	48384916581	0.019655654513899844
skin	08	88827182	4219910646	0.02104954096224719
skin	05	49715507	2587501953	0.01921370800990464
skin	01	21454810	1193918545	0.017970078519887637
stomach	All	259633081	31895423596	0.008140135847970383
stomach	08	23671190	2801148976	0.008450528766164417
stomach	05	14716956	1840758150	0.00799505138684297
stomach	01	5558346	824281503	0.006743261834422118
thyroid	All	4052691665	222813170128	0.01818874379226255
thyroid	08	379796657	17667582276	0.02149680986718389
thyroid	05	196473891	9801610066	0.020045062972004174
thyroid	01	33378643	2576937945	0.012952831504834703
uterus	All	591475298	75372331411	0.007847379627608
uterus	08	48489737	6763135753	0.0071697122120446665
uterus	05	28450817	4392047226	0.006477803069051062
uterus	01	6042425	1342682110	0.004500264772277334

## Sheet: Table S4
Supplementary Table 4: properties of tissue-specific TF similarity networks at different LD cutoffs
Tissue	LD	Interactions	Possible Interactions	Ratio
bladder	All	8878762	1850235696	0.004798719438390946
bladder	08	409923	92772631	0.004418576853770591
bladder	05	302054	68954896	0.004380457625517991
bladder	01	142494	33329530	0.00427530781262142
brain	All	186455290	38732820301	0.004813883640566863
brain	08	17084307	3608463628	0.004734509963584979
brain	05	11755955	2462160051	0.004774651020442538
brain	01	5729095	1179352461	0.004857831046659426
breast	All	614443760	120446982645	0.005101362827917274
breast	08	62042190	10942012278	0.005670089598120993
breast	05	39373637	6706962471	0.005870561699166544
breast	01	12815562	2203650078	0.005815606628267957
colon	All	266552612	56681256471	0.004702658843428729
colon	08	21709063	4583217411	0.004736642636218158
colon	05	13534050	2861801685	0.00472920610499955
colon	01	5370179	1131761676	0.004744973357800816
esophagus	All	328460323	70968585885	0.004628249512146807
esophagus	08	26424667	5647347226	0.0046791291455114785
esophagus	05	16158849	3419024778	0.004726157325321378
esophagus	01	6309714	1330428736	0.004742617044615609
kidney	All	54449415	11671093371	0.0046653225425558114
kidney	08	4534846	1029921805	0.004403097378834503
kidney	05	2928492	657738315	0.004452366439987612
kidney	01	1156445	254488080	0.004544201048630647
liver	All	286456555	61564878651	0.00465292162149575
liver	08	26899283	5779038786	0.004654629255156551
liver	05	17324307	3672973486	0.004716698082911236
liver	01	6432966	1367566551	0.004703950966990271
lung	All	506797714	108935949528	0.00465225406485062
lung	08	37701366	7919929296	0.00476031598148752
lung	05	21775552	4571735631	0.004763082067201011
lung	01	8630662	1775275491	0.004861590239799013
ovary	All	233657717	49344640026	0.004735219810639703
ovary	08	21477922	4629288531	0.004639572983229116
ovary	05	14397165	3072378466	0.004685999839968934
ovary	01	5425978	1141058106	0.00475521620806925
pancreas	All	770826535	163648346851	0.00471026166675444
pancreas	08	68773821	14586576201	0.00471487071759068
pancreas	05	41504332	8769051096	0.004733047116002345
pancreas	01	13056777	2724216391	0.004792856045920472
prostate	All	450274632	97063959700	0.004638947693785461
prostate	08	46277297	10307249253	0.004489781498834973
prostate	05	30089803	6682084606	0.004503056272735856
prostate	01	8860840	1975218378	0.004486005243112415
skin	All	223807563	48384916581	0.004625564717577414
skin	08	19687155	4219910646	0.0046653013894171445
skin	05	12115086	2587501953	0.004682155306570314
skin	01	5614652	1193918545	0.0047027094298129025
stomach	All	146216250	31895423596	0.004584239163963853
stomach	08	12905725	2801148976	0.0046072969022979944
stomach	05	8511305	1840758150	0.004623804055953792
stomach	01	3789568	824281503	0.00459741967544794
thyroid	All	1075461904	222813170128	0.004826742976558239
thyroid	08	92315199	17667582276	0.005225117820755974
thyroid	05	52678302	9801610066	0.005374453956573056
thyroid	01	14217907	2576937945	0.005517364912720085
uterus	All	356276004	75372331411	0.004726880505490166
uterus	08	31244983	6763135753	0.0046198958798276835
uterus	05	20451786	4392047226	0.00465654965614434
uterus	01	6309292	1342682110	0.004699021423619028

## Sheet: Table S5
Table S5: statistics of variant-gene networks
Tissue	Nodes	Edges	Connected Components	Largest Connected Component Nodes	Largest Connected Component Edges
bladder	72768	6184251	58449	14320	597409
brain	285273	19245127	240700	44574	1943717
breast	488859	19314199	407999	80861	2053544
colon	341087	25189881	274224	66864	2662587
esophagus	379536	27616837	301821	77716	3084172
kidney	163728	8051459	118711	45018	1097082
liver	353749	13275121	297866	55884	1218145
lung	466901	33880989	347781	119121	3848714
ovary	318967	14770850	251385	67583	1799211
pancreas	568160	21016042	460536	107625	2262844
prostate	443481	14721727	350594	92888	2061111
skin	316340	39255606	252545	63796	3883811
stomach	259749	17402292	217235	42515	1635564
thyroid	658748	24579709	518161	140588	3178050
uterus	391997	10490459	337753	54245	1046322

## Sheet: Table S6
Table S6: Enrichment analysis of variants in 2-cycles
Tissue	marker	Marker Number	Variant Number	Ratio	2-cycle Markers	2-cycle Variants	2-cycle Ratio	P-value	P-value Fisher
total	marker	252028	3422801	0.0736321	9070	101857	0.0890464	1.69475e-76	4.15713e-62
total	active	84517	3422801	0.0246923	2958	101857	0.0290407	1.48527e-18	6.59918e-17
total	enhancer	229022	3422801	0.0669107	8477	101857	0.0832245	4.21847e-93	7.65647e-76
total	promoter	23006	3422801	0.0067214	593	101857	0.00582189	0.000522414	0.000479165
total	gwas	40265	3422801	0.0117638	1251	101857	0.0122819	0.130915	0.136771
total	gwasCancer	743	3422801	0.000217074	27	101857	0.000265078	0.306989	0.282469

## Sheet: Table S7
Table S7: Number of unique variants per cancer type retrieved from the GWAS catalog
Cancer type	Number of unique genetic variants
Bladder cancer	24
Breast cancer	883
Cardia gastric cancer	1
Cervical cancer	97
Choroidal melanoma	6
Chronic lymphocytic leukemia	101
Chronic myeloid leukemia	2
Colon cancer	1
Colorectal cancer	343
Colorectal or endometrial cancer	29
Cutaneous malignant melanoma	90
Endometrial cancer	58
Endometrioid ovarian cancer	1
Epithelial ovarian cancer	157
Esophageal cancer	13
Esophageal cancer (squamous cell)	7
Esophageal cancer and gastric cancer	4
Gallbladder cancer	7
Gastric cancer	19
Glioblastoma	22
Lung cancer	172
Multiple cancers (lung cancer, gastric cancer, and squamous cell carcinoma)	2
Neuroblastoma	9
Neuroblastoma or malignant cutaneous melanoma	16
Non-cardia gastric cancer	8
Non-glioblastoma glioma	25
Non-melanoma skin cancer	86
Oral cavity and pharyngeal cancer	9
Oral cavity cancer	10
Oropharynx cancer	20
Ovarian cancer	77
Ovarian clear cell cancer	2
Pancreatic cancer	78
Papillary thyroid cancer	9
Prostate cancer	296
Testicular cancer	3
Testicular germ cell cancer	6
Thyroid cancer	20
Uveal melanoma	12
Total	2725 (2657 unique)

## Sheet: Table S8
Table S8: Number of unique variants per Alzheimer’s disease trait retrieved from the GWAS catalog
Alzheimer Trait	Number of unique genetic variants
Alzheimer's disease or family history of Alzheimer's disease	285
Alzheimer disease and age of onset	203
Alzheimer's disease	130
Late-onset Alzheimer's disease	124
Alzheimer's disease (late onset)	123
Family history of Alzheimer's disease	87
Alzheimer's disease (cognitive decline)	44
Dementia and core Alzheimer's disease neuropathologic changes	41
Alzheimer's disease in APOE e4- carriers	31
Alzheimer's disease (onset between ages 58 and 79)	28
Alzheimer's disease biomarkers	23
Alzheimer's disease or HDL levels (pleiotropy)	20
Alzheimer's disease in APOE e4+ carriers	17
Alzheimer's disease (age of onset)	13
Alzheimer's disease progression score	13
Psychosis and Alzheimer's disease	11
Alzheimer's disease with multiple cognitive domain impairments	9
Alzheimer's disease with visuospatial domain impairment	9
Psychosis in Alzheimer's disease	8
Alzheimer's disease (survival time)	7
Alzheimer's disease in hypertension-negative individuals	7
Alzheimer's disease with no specific cognitive domain impairment	7
Alzheimer's disease with language domain impairment	6
Maternal history of Alzheimer's disease	6
Alzheimer's disease (APOE e4 interaction)	5
Alzheimer's disease in hypertension	5
Alzheimer's disease or fasting glucose levels (pleiotropy)	4
Alzheimer's disease or fasting insulin levels (pleiotropy)	3
Alzheimer's disease (onset at age over 80)	2
Alzheimer's disease (SNP x SNP interaction)	2
Alzheimer's disease with memory domain impairment	2
Paternal history of Alzheimer's disease	2
Alzheimer's disease or small vessel stroke	1
Alzheimer’s disease and/or vascular dementia (clinical subgroup VaD+)	1
Alzheimer’s disease (clinical subgroup AD+++)	1
Alzheimer’s disease (clinical subgroup AD++)	1
Alzheimer’s disease (clinical subgroup AD+)	1
Alzheimer’s disease and/or vascular dementia (clinical subgroup VaD++)	1
Total	1283 (1044 unique)
